# Supplementary material for: A Systematic Review and Meta-Analysis of Prophylactic Anticoagulation for the Prevention of Catheter-Related Thrombosis in Adult Cancer Patients with Long-Term Central Venous Catheters: Current Evidence, Clinical Uncertainties and Future Directions
Source: J Clin Med. 2026 Jul 15;15(14):5566. doi: 10.3390/jcm15145566 (PMC13413132; doi:10.3390/jcm15145566)
Supplement: Supplementary file 1 [file jcm-15-05566-s001.zip]

Archive with 14 entries (12 files):
- jcm-4380838-supplementary/
- jcm-4380838-supplementary/Supplementary materials/
- jcm-4380838-supplementary/Supplementary materials/.DS_Store
- jcm-4380838-supplementary/Supplementary materials/Figure S1ROB2.png
- jcm-4380838-supplementary/Supplementary materials/Figure S2ROB2.png
- jcm-4380838-supplementary/Supplementary materials/Figure S3ROBINS-I.png
- jcm-4380838-supplementary/Supplementary materials/Figure S4ROBINS-I.png
- jcm-4380838-supplementary/Supplementary materials/File S1 Database Clinical Trials.pdf
- jcm-4380838-supplementary/Supplementary materials/File S2 Database PubMed.pdf
- jcm-4380838-supplementary/Supplementary materials/File S3 Database Scopus.pdf
- jcm-4380838-supplementary/Supplementary materials/File S4 Database WebofScience.pdf
- jcm-4380838-supplementary/Supplementary materials/Table S1 PRISMA_2020_checklist.pdf
- jcm-4380838-supplementary/Supplementary materials/Table S2 Studies excluded from systematic review with reason for exclusion.pdf
- jcm-4380838-supplementary/Supplementary materials/Table S3 Studies excluded from meta-analysis with reason for exclusion.pdf
